# Supplementary material for: Biodistribution of extracellular vesicles following administration into animals: A systematic review
Source: J Extracell Vesicles. 2021 Jun 24;10(8):e12085. doi: 10.1002/jev2.12085 (PMC8224174; doi:10.1002/jev2.12085)
Supplement: Supplementary file 1 — Supporting Information [file JEV2-10-e12085-s001.xlsx]

## Sheet: Sheet1
Supplementary Table 1 List of experimental parameters used by studies that investigated the biodistribution of EVs.
Reference	Figure	EV type	Ex vivo	In situ	Source of EV	Administration route	Dose of EV	Recipient animal	Method of tracking biodistribution	Organs investigated	Timepoints investigated for biodistribution
19	Fig 10b Fig 11b	small-EV	ü		Human MSC	IV	Gadolinium: 0.015 mmol/kg DiR: 5 mg/kg in 100 µL DMEM	Immunodeficient NU/NU nude mice - bearing K7M2 tumor	Gadolinium DiR	Liver, kidney, spleen, lung, heart, bone, tumor	24, 48 hours
25	Fig 7d,e,f	small-EV	ü		miR155-/- C57BL/6 mice-derived bone marrow-DC	IP	~109 particles	miR155-/- C57BL/6 mice	miR155 detection	Liver, spleen, bone marrow	48 hours
20	Fig 6a	small-EV	ü		Cardiosphere-derived cell	IV	109 particles in 1 mL PBS	Female Wistar Kyoto rats - with I/R injury Female Wistar Kyoto rats - no injury	Qdot655	Heart, liver, lung, spleen, kidney	48 hours
56	Fig 1d,e,f,g,h	small-EV	ü		M.12.4.1 cell	IV		C57BL6J mice - with miR155 KO	miR155 detection	Liver, adipose, lung, muscle, kidney, brain, thymus, heart	10, 40 minutes
81	Fig 4a	small-EV	ü		AML12 hepatocyte cell	IV	40 µg	Swiss Webster mice	PKH26	Liver, lung, heart, spleen, kidney	4 hours
82	Fig 5c Fig 6c Fig 8c	small-EV	ü		Cal62 cell MDA231 cell	IV	25 µg protein weight	Female BALB/c nude mice	Rluc bioluminescence DiR	Lung, liver, spleen, kidney	3 hours, 6, 12 days
	Fig 5a,b Fig 6a,b Fig 8a,b	small-EV		ü	Cal62 cell MDA231 cell	IV	25 µg protein weight	Female BALB/c nude mice	Rluc bioluminescence DiR	Lung, liver, spleen regions	10, 30, 60 minutes, 3, 24, 48, 72 hours, 6, 12 days
30	Fig 3a,b Fig 3c Fig 3g	small-EV	ü		C2C12 cell Hepa 1-6 cell Human serum	IV	30 µg protein weight	C57BL/6 mice C57BL/6 mice - bearing HCC tumor Immunodeficient nude mice	DiR	Liver, spleen, kidney, lung, heart, brain, intestine, muscle, tumor	2 hours
24	Fig 6b,c	small-EV	ü		U937 cell	IV	40 µg/100 µl	White BALB/c mice - bearing CT26 tumor	Cy7	Lung, heart, spleen, brain, colon, liver, bladder, kidney, tumor	24 hours
16	Fig 6a,b,c,d	small-EV	ü		MSC	IV	200 µg of DiD labeled EV	Male CD1 nude mice - healthy control Male CD1 nude mice - acute kidney injury	DiD - direct label DiD - indirect label	Kidney, spleen, liver, lung	5, 24 hours
26	Fig 5c,d	small-EV	ü		IC21 cell	IP	2x1011 in 200 µL saline	LINCL mice - having a mutation of CLN2 gene was used as a model of Batten disease	DiR	Liver, lung, spleen, kidney, brain	22 days
41	Fig 5a Fig 5b	small-EV		ü	Gluc-LA-transfected B16BL6 cell	IV	5 µg of exosomal protein weight	BALB/c mice - clodronate liposome pretreatment	Gluc bioluminescence		10, 30, 60 minutes, 4 hours
27	Fig 2a Supplementary Fig 2a	small-EV	ü		HEK293 cell Muscle from mice fed Standard chow diet Muscle from mice fed High palmitate diet	IV IM	IV: 2x1011 particles in 200 µL PBS IM: 2X1011 particles in 50 µL PBS	Female NMRI mice	DiR	GI tract, liver, lung, pancreas, kidney, spleen, quadricep, heart, brain	24 hours
29	Fig 4c Supplementary Fig 6	small-EV	ü		MDA-MB231 cell Hypoxic grown-MDA-MB231 cell	IV	100 µg	Female BALB/c nu/nu mice Female BALB/c nu/nu mice - bearing MDA-MB231 tumor	SPIO	Brain, lung, heart, liver, spleen, kidney, intestine, tumor	60 minutes
35	Fig 5e	small-EV	ü		HEK293 cell SKOV3 cell	IV	10 mg/kg	Female BALB/c nude mice - bearing SKOV3 tumor	cy5.5	Liver, lung, heart, kidney, spleen, tumor	24 hours
31	Fig 4b	small-EV	ü		Neuro2A cell	IV	6 µg in 100 µL PBS	Female Crl:NU-Foxn1nu mice (immunocompromised) - bearing A431 tumor	DiR	Liver, spleen, kidney, lung, brain, tumor	4 hours
40	Fig 5a,b Fig 5c,d	small-EV	ü		HEK293T cell	IV		Athymic nude mice	Gluc bioluminescence	Spleen, liver, lung, kidney, brain, heart, muscle	30, 60 minutes, 2, 6 hours
	Fig 4a,b,c Fig 4d,e	small-EV		ü	HEK293T cell	IV	GlucB-EV at bolus of 100 µg	Athymic nude mice	Gluc bioluminescence strep-alexa680	Whole animal	30 minutes
32	Fig 5c Fig 6a	small-EV	ü		MCF-7 cell MDA-MB231 cell	IV	10 µg protein weight in 0.1 mL TBS	Female athymic mice - bearing MCF-7 tumour Female athymic mice - bearing MDA-MB231 tumour	ADIBO-Cy5.5	Liver, lung, spleen, kidney, small intestine, large intestine, muscle, tumor	4, 24 hours
33	Fig 6b	small-EV	ü		LIM1215 cell	IV	DiR dose of 50 µg/kg	BALB/c nude - bearing LIM1215 xenograft	DiR	Heart, liver, spleen, lung, kidney, tumor	12 hours
28	Fig 1a,b Fig 1f,g + Supplementary Fig 3 Fig 1c,d,e + Supplementary Fig 1 Fig 1h,I Fig 2a,b Fig 3b,c Fig 3d,e Fig 3f,g Supplementary Fig 2 Supplementary Fig 5 Supplementary Fig 8	small-EV	ü		Bovine milk Transgenic pig	IV OG	1x1010/g 1x1011/g 1x1012/g	Female BALB/c mice Male BALB/c mice Macrophage-depleted female BALB/c mice	DiR ZsGreen1 miR320a-IRDye fluorescence miR320-IRDye fluorescence miR34A-IRDye fluorescence miR155-IRDye fluorescence	Liver, spleen, kidney, heart, lung, brain, intestine	3, 6, 24 hours
22	Fig 6, Supplementary Table 3	small-EV	ü		B16BL6 cell	IV	4 µg (protein weight) per mouse	Male BALB/c mice - pretreated with PBS Male BALB/c mice - pretreated with PC liposome Male BALB/c mice - pretreated with PS liposome	125I Radiolabel	Brain, heart, lung, spleen, liver, stomach, intestine, kidney, bladder, tail, adipose, bone	5 minutes
23	Fig 4b	small-EV	ü		B16BL6 cell	IV	4 µg of exosome protein/mouse	Male BALB/c mice	125I Radiolabel	Brain, heart, lung, spleen, liver, stomach, intestine, kidney, bladder, tail, adipose, bone	1, 5, 10, 30, 60 minutes, 4 hours
79	Fig 3b	small-EV	ü		UC-purified EV UF-LC-purified EV	IV		BALB/c mice	DiR	Lung, liver, spleen, kidney	24 hours
83	Fig 4b, Supplementary Fig 1c	small-EV	ü		Blood	IV	Dopamine dose of 18 mg/kg 10 mg/kg	Kunming mice	Dopamine concentration DiD	Heart, liver, spleen, lung, kidney, brain	1, 4, 6, 8, 12 hours
17	Fig 3 Supplementary Fig 4	small-EV	ü		MLP29 cell	IV SC	IV: 120 ng of protein weight in 150 µL SC: 40 ng of protein weight in 30 µL	Male BALB/cJRj mice	124I Radiolabel	Thyroid, lung, heart, kidney, spleen, testicle, liver, small intestine, brain	72 hours
	Fig 1	small-EV		ü	MLP29 cell	IV	120 ng of protein weight in 150 µl	Male BALB/cJRj mice	124I Radiolabel	Whole animal: VOI: bladder, liver, thyroid, lung, kidneys, brain	15, 35 minutes, 8, 24, 48, 72 hours
34	Fig 2 Fig 3b Fig 3d Fig 4 Fig 6b	small-EV	ü		4T1 cell PC3 cell MCF-7 cell	IV	60 µg in 200 µL PBS 30-32 µg for radiolabeled exosomes	BALB/c mice - bearing 4T1 tumor Nude NU/J mice - bearing PC3 tumor Nude NU/J mice - no tumor control BALB/c mice - healthy immune system NOD.CB17-Prkdcscid/J - impaired innate immunity + impaired complement activity Nude NU/J - lack of adaptive immunity	DiR 111In Radiolabel	Heart, lung, liver, spleen, kidney, stomach, intestine, bone, muscle, tumor	2, 24 hours
54	Fig 6c, Supplementary Fig 4	small-EV	ü		MSC	IV	10 µg (protein) in 100 µL PBS	C57B6 mice - with liver damage	PKH26 DiR	Lung, heart, liver, spleen, intestine, kidney	4, 24 hours
39	Fig 5a,b,c,d	small-EV	ü		B16-BL6 cell B16-BL6 cell transfected to express gLuc-lactadherin	IV	5 µg exosome protein/mouse	Male BALB/c mice C57BL/6 mice	PKH26 Gluc bioluminescence	Liver, kidney, spleen, lung, stomach, heart, brain, intestine	30 minutes, 4 hours
	Fig 3a,b	small-EV		ü	Gluc-lactadherin-expressing B16BL6 cell	IV	5 µg exosome protein/shot	White BALB/C mice	Gluc bioluminescence	Whole animal	10, 30, 60 minutes, 4 hours
84	Fig 1a,b	small-EV	ü		First trimester placenta	IV	100 µg protein weight	Female CD1 mice - pregnant	DDAO-SE	Brain, thymus, heart, lung, liver, spleen, pancreas, kidney, feto-placental unit, skeletal muscle	30 minutes, 24 hours
18	Fig 3a	small-EV		ü	Erythrocyte	IV	15±2 MBq of 99mTc-labeled erythrocyte EV in 200 µl	Male BALB/c mice	99mTc Radiolabel	Whole animal: VOI: heart, lung, kidneys, bladder, liver, spleen, bone	1 hour
85	Fig 2b	small-EV	ü		Endothelial colony forming cell	IV	20 µg in 100 µL PBS	Male FVB mice - I/R injury	DiR	Kidneys, liver, heart, lung, spleen	3 minutes, 4, 24 hours
76	Fig 1	small-EV	ü		EO771 cell 4T1 cell 67NR cell	IV	EO771: 20 µg (equates to 1.6x1011 particles) 4T1: 20 µg (equates to 1.2x1011) 67NR: 20 µg (equates to 1.2x1011)	C57BL/6 mice BALB/c mice	DiD	Liver, spleen, kidney, heart, lung, bone marrow	24 hours
21	Fig 2c	small-EV	ü		HEK293T cell C2C12 cell B6B16 cell DC	IV IP SC	1x1010 p/g 0.25x1010 p/g 1x1010 p/g 1.5x1010 p/g	Female NMRI mice C57BL/6 mice - bearing B16-F10 tumor C57BL/6 mice	DiR	Lung, liver, spleen, pancreas, GI tract, brain, heart, kidney, quadricep, tumor	5, 30, 60 minutes, 3, 24, 48 hours
86	Fig 7b	small-EV	ü		B16-F10 cell	IV	10 µg of nanoparticles	Female naïve C57BL/6 mice	NIR-815	Liver, lung, lymph node, spleen, bone, kidney, brain, heart	24 hours
38	Fig 4c Supplementary Fig 10 Supplementary Fig 11	small-EV	ü		MCF-7 cell MDA-MB231 cell HS578T cell	IV	20 µg (protein weight) in 100 µL PBS	Female BALB/c nude mice	Cy7 Cy5 MB594	Brain, liver, spleen, lung, kidney	24 hours
87	Fig 4a,b	large-EV	ü		First trimester placenta	IV	300 µg	Female CD1 mice - non-pregnant Female CD1 mice - pregnant	DDAO-SE	Brain, thymus, heart, lung, liver, spleen, pancreas, kidney, uterus/placenta, skeletal muscle	2, 30 minutes, 24 hours
36	Fig 4d	small-EV	ü		DC	IV	50 µg	Female BALB/c nude - bearing MDA-MB231 tumor	let-7-Cy5	Liver, spleen, lung, lymph node, heart, brain, tumor	4.5 hours
42	Fig 7	large-EV	ü		Wistar rat blood	IV	480 µL of 51Cr-labeled vesicles	Male Wistar rat	51Cr Radiolabel	Liver, bone, skin, muscle, spleen, kidney, lung	30 minutes
37	Fig 4d,e Supplementary Fig 17b	large-EV	ü		Macrophage	IV	100 µL, 1 mg/mL	Female BALB/c nude mice - bearing Hela tumor	DiR	Liver, spleen, lung, kidney, heart, brain, tumor	4 hours
Acronyms: IV: intravenous; IP: intraperitoneal; SC: subcutaneous; IM: intramuscular; OG: oral gavage; MSC: mesenchymal stem cell; DC: dendritic cell; UC: ultracentrifuge; UF-LC: ultrafiltration-liquid chromatography; Gluc: Gaussia Luciferase; GlucB: membrane-bound Gluc; Rluc: Renilla Luciferase; LA: lactadherin; I/R: ischaemia-reperfusion injury; PC: phosphatidylcholine; PS: phosphatidylserine; S…
